# Supplementary material for: Action Graphs for Performing Goal Recognition Design on Human-Inhabited Environments
Source: Sensors (Basel). 2019 Jun 18;19(12):2741. doi: 10.3390/s19122741 (PMC6630511; doi:10.3390/s19122741)
Supplement: Supplementary file 1 [file sensors-19-02741-s001.zip]

Archive with 2 entries (2 files):
- Solving_GRD_Problems_with_Shrink-Reduce.mp4
- GRD_for_Navigation_Domains.mp4
